# Supplementary material for: Functional Antagonism of WRI1 and TCP20 Modulates GH3.3 Expression to Maintain Auxin Homeostasis in Roots
Source: Plants (Basel). 2022 Feb 7;11(3):454. doi: 10.3390/plants11030454 (PMC8840716; doi:10.3390/plants11030454)
Supplement: Supplementary file 1 [file plants-11-00454-s001.zip]

Archive with 1 entries (1 files):
- plants-1572404-supplementary.pdf
